# Supplementary material for: Plausible Obesity-Related Chronometabolic and Nutrigenetic Nexus Concerning Dinner Glycemic Index and the FAAH C385A Variant
Source: Biomolecules. 2026 Feb 9;16(2):274. doi: 10.3390/biom16020274 (PMC12937749; doi:10.3390/biom16020274)
Supplement: Supplementary file 1 [file biomolecules-16-00274-s001.zip]

Archive with 1 entries (1 files):
- biomolecules-4046740-supplementary.pdf
